# Supplementary material for: Molecular Basis of TcdR-Dependent Promoter Activity for Toxin Production by Clostridioides difficile Studied by a Heterologous Reporter System
Source: Toxins (Basel). 2023 Apr 23;15(5):306. doi: 10.3390/toxins15050306 (PMC10223161; doi:10.3390/toxins15050306)
Supplement: Supplementary file 1 [file toxins-15-00306-s001.zip]

Archive with 1 entries (1 files):
- toxins-2267708-supplementary.pdf
